# Supplementary material for: Impact of Textile Industries on Surface Water Contamination by Sb and Other Potential Toxic Elements: A Case Study in Taihu Lake Basin, China
Source: Int J Environ Res Public Health. 2023 Feb 17;20(4):3600. doi: 10.3390/ijerph20043600 (PMC9963225; doi:10.3390/ijerph20043600)
Supplement: Supplementary file 1 [file ijerph-20-03600-s001.zip]

Archive with 1 entries (1 files):
- ijerph-2203257-supplementary.pdf
